# Supplementary material for: Genomic Markers Distinguishing Shiga Toxin-Producing Escherichia coli: Insights from Pangenome and Phylogenomic Analyses
Source: Pathogens. 2025 Aug 30;14(9):862. doi: 10.3390/pathogens14090862 (PMC12472240; doi:10.3390/pathogens14090862)
Supplement: Supplementary file 1 [file pathogens-14-00862-s001.zip]

Archive with 4 entries (4 files):
- pathogens-3805736-Supplementary Table S1.xlsx
- pathogens-3805736-Supplementary Table S2.xlsx
- pathogens-3805736-Supplementary Table S3.xlsx
- Supplementary File.xlsx
