# Supplementary material for: Genomic Markers Distinguishing Shiga Toxin-Producing Escherichia coli: Insights from Pangenome and Phylogenomic Analyses
Source: Pathogens. 2025 Aug 30;14(9):862. doi: 10.3390/pathogens14090862 (PMC12472240; doi:10.3390/pathogens14090862)
Supplement: Supplementary file 1 [file pathogens-14-00862-s001.zip › pathogens-3805736-Supplementary Table S1.xlsx]

## Sheet: Genomes_Accessions Numbers
Table S1:Genome assembly details, including GenBank assembly accession numbers, assembly names, strain/isolate designations, serotypes, and virulence gene profiles
Accession numbers	GenBank assembly accession numbers	Assembly Name	Strain/Isolate	O-serogroup	H-serogroup	O:H Serotype	Virulence genes profiles
							Stx types	Stx subtypes	eae	aggR
AP010958.1	GCA_000010745.1	ASM1074v1	GCA_000010745.1_ASM1074v1_genomic_RENAMED	O103	H2	O103:H2	stx1, stx2	stx1 A,B	+	-
NZ_JHHE00000000.1	GCA_000619765.2	Ec2009C-3279	GCA_000619765.2_Ec2009C-3279_genomic_RENAMED	O103	H2	O103:H2	stx1	stx1 A,B	+	-
NZ_JHNC00000000.1	GCA_000617685.1	Ec2010C-4433	GCA_000617685.1_Ec2010C-4433_genomic_RENAMED	O103	H2	O103:H2	stx1	stx1 A,B	+	-
NZ_JHLL00000000.1	GCA_000616345.2	Ec2011C-3750	GCA_000616345.2_Ec2011C-3750_genomic_RENAMED	O103	H2	O103:H2	stx1, stx2	stx1 A,B,stx2 A,B	+	-
AATFEX000000000.1	GCA_012765455.1	PDT000101369.3	GCA_012765455.1_PDT000101369.3_genomic_RENAMED	O103	H2	O103:H2	stx1	stx1 A,B	+	-
AATFEV000000000.1	GCA_012764175.1	PDT000101370.3	GCA_012764175.1_PDT000101370.3_genomic_RENAMED	O103	H2	O103:H2	stx1	stx1 A,B	+	-
AATESD000000000.1	GCA_012752515.1	PDT000132202.3	GCA_012752515.1_PDT000132202.3_genomic_RENAMED	O103	H2	O103:H2	stx1	stx1 A,B	+	-
AATEOS000000000.1	GCA_012751235.1	PDT000132319.3	GCA_012751235.1_PDT000132319.3_genomic_RENAMED	O103	H2	O103:H2	stx1	stx1 A,B	+	-
AATEOL000000000.1	GCA_012751015.1	PDT000132334.3	GCA_012751015.1_PDT000132334.3_genomic_RENAMED	O103	H2	O103:H2	stx1	stx1 A,B	+	-
AATFFD000000000.1	GCA_012766075.1	PDT000101368.3	GCA_012766075.1_PDT000101368.3_genomic_RENAMED	O103	H2	O103:H2	stx1	stx1 A,B	+	-
AATDXF000000000.1	GCA_012733475.1	PDT000148140.3	GCA_012733475.1_PDT000148140.3_genomic_RENAMED	O103	H2	O103:H2	stx1	stx1 A,B	+	-
JAAKCX000000000.1	GCA_011032685.1	ASM1103268v1	GCA_011032685.1_ASM1103268v1_genomic_RENAMED	O103	H2	O103:H2	-	-	+	-
JAAKCR000000000.1	GCA_011032585.1	ASM1103258v1	GCA_011032585.1_ASM1103258v1_genomic_RENAMED	O103	H2	O103:H2	-	-	+	-
JAAKDD000000000.1	GCA_011029355.1	ASM1102935v1	GCA_011029355.1_ASM1102935v1_genomic_RENAMED	O103	H2	O103:H2	-	-	+	-
JXVU00000000.1	GCA_000948435.1	ASM94843v1	GCA_000948435.1_ASM94843v1_genomic_RENAMED	O103	H2	O103:H2	stx1	stx1 A,B	+	-
AAZHQF000000000.1	GCA_017241695.1	PDT000976247.1	GCA_017241695.1_PDT000976247.1_genomic_RENAMED	O103	H2	O103:H2	stx1	stx1 A,B	+	-
AATFEY000000000.1	GCA_012765475.1	PDT000101367.3	GCA_012765475.1_PDT000101367.3_genomic_RENAMED	O103	H2	O103:H2	stx1	stx1 A,B	+	-
AATELL000000000.1	GCA_012744635.1	PDT000132411.3	GCA_012744635.1_PDT000132411.3_genomic_RENAMED	O103	H2	O103:H2	stx1	stx1 A,B	+	-
AATEVH000000000.1	GCA_012755715.1	PDT000132114.3	GCA_012755715.1_PDT000132114.3_genomic_RENAMED	O103	H2	O103:H2	stx1	stx1 A,B	+	-
AAJV00000000.2	GCA_000167855.1	ASM16785v1	GCA_000167855.1_ASM16785v1_genomic_RENAMED	O103	H2	O103:H2	-	-	+	-
ABDCHP000000000.1	GCA_020378065.1	PDT000132037.2	GCA_02D24:D660378065.1_PDT000132037.2_genomic_RENAMED	O104	H4	O104:H4	-	-	-	+
ABLHQY000000000.1	GCA_029516515.1	PDT001675751.1	GCA_029516515.1_PDT001675751.1_genomic_RENAMED	O104	H7	O104:H7	-	-	-	-
AATDJG000000000.1	GCA_012724515.1	PDT000106340.3	GCA_012724515.1_PDT000106340.3_genomic_RENAMED	O104	H4	O104:H4	stx2	stx2A,B	+	+
ABDCHK000000000.1	GCA_020377985.1	PDT000132101.2	GCA_020377985.1_PDT000132101.2_genomic_RENAMED	O104	H4	O104:H4	-	-	-	+
AATJFF000000000.1	GCA_012829955.1	PDT000040721.3	GCA_012829955.1_PDT000040721.3_genomic_RENAMED	O104	H4	O104:H4	stx2	stx2 A,B	+	-
AATIIT000000000.1	GCA_012818935.1	PDT000063243.2	GCA_012818935.1_PDT000063243.2_genomic_RENAMED	O104	H4	O104:H4	-	-	-	+
AATHAP000000000.1	GCA_012794515.1	PDT000083978.3	GCA_012794515.1_PDT000083978.3_genomic_RENAMED	O104	H4	O104:H4	stx2	stx2A,B	+	+
ABLHVN000000000.1	GCA_029518955.1	PDT001676116.1	GCA_029518955.1_PDT001676116.1_genomic_RENAMED	O104	H7	O104:H7	-	-	-	-
CP003301.1	GCA_000299475.1	ASM29947v1	GCA_000299475.1_ASM29947v1_genomic_RENAMED	O104	H4	O104:H4	stx2	stx2A,B	-	+
JXWH00000000.1	GCA_000948885.1	ASM94888v1	GCA_000948885.1_ASM94888v1_genomic_RENAMED	O104	H7	O104:H7	stx2	stx2A,B	-	-
QESA00000000.1	GCA_004664345.1	ASM466434v1	GCA_004664345.1_ASM466434v1_genomic_RENAMED	O104	H7	O104:H7	stx1	stx1 vA,vB	-	-
AATETP000000000.1	GCA_012755115.1	PDT000132157.2	GCA_012755115.1_PDT000132157.2_genomic_RENAMED	O104	H4	O104:H4	-	-	-	+
AATESV000000000.1	GCA_012752655.1	PDT000132194.2	GCA_012752655.1_PDT000132194.2_genomic_RENAMED	O104	H1	O104:H1	-	-	-	-
AHAV00000000.1	GCA_000299255.1	ASM29925v1	GCA_000299255.1_ASM29925v1_genomic_RENAMED	O104	H4	O104:H4	stx2	stx2A,B	-	+
AATDEM000000000.1	GCA_012739055.1	PDT000107740.3	GCA_012739055.1_PDT000107740.3_genomic_RENAMED	O104	H4	O104:H4	stx2	stx2A,B	+	+
AASQCQ000000000.1	GCA_012487865.1	PDT000101036.4	GCA_012487865.1_PDT000101036.4_genomic_RENAMED	O104	H4	O104:H4	stx2	stx2A,B	+	+
AATCRM000000000.1	GCA_012761035.1	PDT000114523.3	GCA_012761035.1_PDT000114523.3_genomic_RENAMED	O104	H4	O104:H4	stx2	stx2A,B	+	-
ABQWEX000000000.1	GCA_037486465.1	PDT002120679.1	GCA_037486465.1_PDT002120679.1_genomic_RENAMED	O104	H7	O104:H7	stx1	stx1 vA,vB	-	-
AATCHJ000000000.1	GCA_012711255.1	PDT000120819.3	GCA_012711255.1_PDT000120819.3_genomic_RENAMED	O104	H4	O104:H4	stx2	stx2 a,b	+	+
ABQWFD000000000.1	GCA_037486625.1	PDT002120673.1	GCA_037486625.1_PDT002120673.1_genomic_RENAMED	O104	H7	O104:H7	stx1	stx1 vA,vB	-	-
JHGB00000000.1	GCA_000632595.2	Ec2009EL-2169	GCA_000632595.2_Ec2009EL-2169_genomic_RENAMED	O111	H8	O111:H8	stx1	stx1 a,b	+	-
ABACFT000000000.1	GCA_018039825.1	PDT000871402.1	GCA_018039825.1_PDT000871402.1_genomic_RENAMED	O111	H8	O111:H8	stx1	stx1 A,B	+	-
ABABIF000000000.1	GCA_018017335.1	PDT000991429.1	GCA_018017335.1_PDT000991429.1_genomic_RENAMED	O111	H8	O111:H8	stx1	stx1 A,B	+	-
AAZZYS000000000.1	GCA_017953915.1	PDT001005458.1	GCA_017953915.1_PDT001005458.1_genomic_RENAMED	O111	H8	O111:H8	stx1,stx2	stx1 A,B, stx2A,B	+	-
DADUKB000000000.1	GCA_017817875.1	PDT001001082.1	GCA_017817875.1_PDT001001082.1_genomic_RENAMED	O111	H8	O111:H8	stx1	stx1 A,B	+	-
DADUJH000000000.1	GCA_017817475.1	PDT001001100.1	GCA_017817475.1_PDT001001100.1_genomic_RENAMED	O111	H8	O111:H8	stx1	stx1 A,B	+	-
ABADEW000000000.1	GCA_018079185.1	PDT001007512.1	GCA_018079185.1_PDT001007512.1_genomic_RENAMED	O111	H8	O111:H8	stx1,stx2	stx1 A,B,stx2 A,B	+	-
DADUBN000000000.1	GCA_017783765.1	PDT000978029.1	GCA_017783765.1_PDT000978029.1_genomic_RENAMED	O111	H8	O111:H8	stx1,stx2	stx1 A,B,stx2 A,B	+	-
AAYNCL000000000.1	GCA_016524485.1	PDT000922999.1	GCA_016524485.1_PDT000922999.1_genomic_RENAMED	O111	H8	O111:H8	stx1	stx1 A,B	+	-
AAXWVP000000000.1	GCA_016129125.1	PDT000918957.1	GCA_016129125.1_PDT000918957.1_genomic_RENAMED	O111	H8	O111:H8	stx1	stx1 A,B	+	-
AAYOMC000000000.1	GCA_016549095.1	PDT000607742.2	GCA_016549095.1_PDT000607742.2_genomic_RENAMED	O111	H8	O111:H8	stx1	stx1 A,B	+	-
AAWZZG000000000.1	GCA_015215085.1	PDT000877033.1	GCA_015215085.1_PDT000877033.1_genomic_RENAMED	O111	H8	O111:H8	stx1,stx2	stx1 A,B, stx2A,B	+	-
AATFCA000000000.1	GCA_012758335.1	PDT000131875.3	GCA_012758335.1_PDT000131875.3_genomic_RENAMED	O111	H8	O111:H8	stx1	stx1 A,B	+	-
AATENU000000000.1	GCA_012745755.1	PDT000132347.3	GCA_012745755.1_PDT000132347.3_genomic_RENAMED	O111	H8	O111:H8	stx1	stx1A,B	+	-
DAAYYY000000000.1	GCA_012069855.1	PDT000397318.2	GCA_012069855.1_PDT000397318.2_genomic_RENAMED	O111	H8	O111:H8	stx1,stx2	stx1 A,B,stx2 A,B	+	-
AAQZBS000000000.1	GCA_011845265.1	PDT000607745.2	GCA_011845265.1_PDT000607745.2_genomic_RENAMED	O111	H8	O111:H8	stx1, stx2	stx1 A,B,stx2 A,B	+	-
NXNF00000000.1	GCA_002464835.1	ASM246483v1	GCA_002464835.1_ASM246483v1_genomic_RENAMED	O111	H8	O111:H8	stx1 ,stx2	stx1 A,B,stx2 A,B	+	-
LMBJ00000000.1	GCA_001455025.1	EC222071v1.0	GCA_001455025.1_EC222071v1.0_genomic_RENAMED	O111	H8	O111:H8	stx1	stx1A,B	+	-
JHGR00000000.1	GCA_000632635.1	Ec2009C-4126	GCA_000632635.1_Ec2009C-4126_genomic_RENAMED	O111	H8	O111:H8	stx1	stx1A,B	+	-
ABAIHV000000000.1	GCA_018225225.1	PDT001017812.1	GCA_018225225.1_PDT001017812.1_genomic_RENAMED	O111	H8	O111:H8	stx1	stx1A,B	+	-
JHMC00000000.1	GCA_000616725.2	Ec2011C-3072	GCA_000616725.2_Ec2011C-3072_genomic_RENAMED	O121	H19	O121:H19	stx2	stx1 A,B	+	-
JHMB00000000.1	GCA_000614215.2	Ec2011C-3108	GCA_000614215.2_Ec2011C-3108_genomic_RENAMED	O121	H19	O121:H19	stx2	stx1 A,B	+	-
JHMJ00000000.1	GCA_000614515.1	Ec2010C-4989	GCA_000614515.1_Ec2010C-4989_genomic_RENAMED	O121	H19	O121:H19	stx2	stx2A	+	-
JHMG00000000.1	GCA_000614595.1	Ec2010EL1058	GCA_000614595.1_Ec2010EL1058_genomic_RENAMED	O121	H19	O121:H19	stx2	stx1 A,B	+	-
JHFC00000000.1	GCA_000614725.2	Ec2010C-4254	GCA_000614725.2_Ec2010C-4254_genomic_RENAMED	O121	H19	O121:H19	stx2	stx1 A,B	+	-
AGTJ00000000.1	GCA_000234275.3	ASM23427v3	GCA_000234275.3_ASM23427v3_genomic_RENAMED	O121	H19	O121:H19	stx2	stx2 A,B	+	-
JHMV00000000.1	GCA_000617005.2	Ec2010C-4732	GCA_000617005.2_Ec2010C-4732_genomic_RENAMED	O121	H19	O121:H19	stx2	stx2 A,B	+	-
JHML00000000.1	GCA_000617605.2	Ec2010C-4966	GCA_000617605.2_Ec2010C-4966_genomic_RENAMED	O121	H19	O121:H19	stx2	stx2 A,B	+	-
JHLT00000000.1	GCA_000616225.2	Ec2011C-3500	GCA_000616225.2_Ec2011C-3500_genomic_RENAMED	O121	H19	O121:H19	stx2	stx2 A,B	+	-
JHGL00000000.1	GCA_000619085.2	Ec2009C-4750	GCA_000619085.2_Ec2009C-4750_genomic_RENAMED	O121	H19	O121:H19	stx2	stx2 A,B	+	-
JHIJ00000000.1	GCA_000618725.2	EcK5269	GCA_000618725.2_EcK5269_genomic_RENAMED	O121	H19	O121:H19	stx2	stx2 A,B	+	-
JHIK00000000.1	GCA_000618705.2	EcK5198	GCA_000618705.2_EcK5198_genomic_RENAMED	O121	H19	O121:H19	stx2	stx2 A,B	+	-
JHLR00000000.1	GCA_000616245.1	Ec2011C-3537	GCA_000616245.1_Ec2011C-3537_genomic_RENAMED	O121	H19	O121:H19	stx2	stx2 A,B	+	-
JHLZ00000000.1	GCA_000616135.2	Ec2011C-3216	GCA_000616135.2_Ec2011C-3216_genomic_RENAMED	O121	H19	O121:H19	stx2	stx2 A,B	+	-
JHNR00000000.1	GCA_000617285.2	Ec06-3003	GCA_000617285.2_Ec06-3003_genomic_RENAMED	O121	H19	O121:H19	stx2	stx2 A,B	+	-
JHFK00000000.1	GCA_000615505.1	Ec2010C-3840	GCA_000615505.1_Ec2010C-3840_genomic_RENAMED	O121	H19	O121:H19	-	-	+	-
JHMO00000000.1	GCA_000617565.1	Ec2010C-4824	GCA_000617565.1_Ec2010C-4824_genomic_RENAMED	O121	H19	O121:H19	stx2	stx2 A,B	+	-
JHGN00000000.1	GCA_000614765.2	Ec2009C-4659	GCA_000614765.2_Ec2009C-4659_genomic_RENAMED	O121	H19	O121:H19	stx2	stx2 A,B	+	-
JHGG00000000.1	GCA_000614925.2	Ec2009EL1412	GCA_000614925.2_Ec2009EL1412_genomic_RENAMED	O121	H19	O121:H19	stx2	stx2 A,B	+	-
JHNX00000000.1	GCA_000617185.2	Ec03-3227	GCA_000617185.2_Ec03-3227_genomic_RENAMED	O121	H19	O121:H19	stx2	stx2 A,B	+	-
AAXUIZ000000000.1	GCA_015954705.1	PDT000894678.1	GCA_015954705.1_PDT000894678.1_genomic_RENAMED	O145	H28	O145:H28	stx1,stx2	stx1 A,B,stx2 A,B	+	-
AAYJSH000000000.1	GCA_016401965.1	PDT000922997.1	GCA_016401965.1_PDT000922997.1_genomic_RENAMED	O145	H28	O145:H28	stx1,stx2	stx1 A,B,stx2 A,B	+	-
AAZHQB000000000.1	GCA_017241675.1	PDT000976243.1	GCA_017241675.1_PDT000976243.1_genomic_RENAMED	O145	H28	O145:H28	stx2	stx2 A,B	+	-
AAZRWV000000000.1	GCA_017677985.1	PDT000993801.1	GCA_017677985.1_PDT000993801.1_genomic_RENAMED	O145	H28	O145:H28	stx2	stx2 A,B	+	-
AAZRWO000000000.1	GCA_017678005.1	PDT000993796.1	GCA_017678005.1_PDT000993796.1_genomic_RENAMED	O145	H28	O145:H28	stx2	stx2 A,B	+	-
AAZRWS000000000.1	GCA_017678045.1	PDT000993800.1	GCA_017678045.1_PDT000993800.1_genomic_RENAMED	O145	H28	O145:H28	stx2	stx2 A,B	+	-
AAZRWJ000000000.1	GCA_017678125.1	PDT000993793.1	GCA_017678125.1_PDT000993793.1_genomic_RENAMED	O145	H28	O145:H28	stx2	stx2 A,B	+	-
AAZRWU000000000.1	GCA_017678065.1	PDT000993797.1	GCA_017678065.1_PDT000993797.1_genomic_RENAMED	O145	H28	O145:H28	stx2	stx2 A,B	+	-
AAZRWN000000000.1	GCA_017678085.1	PDT000993795.1	GCA_017678085.1_PDT000993795.1_genomic_RENAMED	O145	H28	O145:H28	stx2	stx2 A,B	+	-
JAAKBZ000000000.1	GCA_011032185.1	ASM1103218v1	GCA_011032185.1_ASM1103218v1_genomic_RENAMED	O145	H28	O145:H28	stx1	stx1 A,B	+	-
AATEMO000000000.1	GCA_012745115.1	PDT000132394.3	GCA_012745115.1_PDT000132394.3_genomic_RENAMED	O145	H28	O145:H28	stx2	stx2 A,B	+	-
JAAKCN000000000.1	GCA_011032475.1	ASM1103247v1	GCA_011032475.1_ASM1103247v1_genomic_RENAMED	O145	H28	O145:H28	stx1	stx1 A, vB	-	-
AAXBRI000000000.1	GCA_015250035.1	PDT000880408.1	GCA_015250035.1_PDT000880408.1_genomic_RENAMED	O145	H28	O145:H28	stx2	stx2 A,B	+	-
AATFCV000000000.1	GCA_012764155.1	PDT000131864.2	GCA_012764155.1_PDT000131864.2_genomic_RENAMED	O145	H28	O145:H28	-	-	+	-
JAAKCI000000000.1	GCA_011032345.1	ASM1103234v1	GCA_011032345.1_ASM1103234v1_genomic_RENAMED	O145	H28	O145:H28	stx1	stx1 A,B	+	-
AATFBJ000000000.1	GCA_012758215.1	PDT000131891.3	GCA_012758215.1_PDT000131891.3_genomic_RENAMED	O145	H28	O145:H28	stx2	stx2 A,B	+	-
AATFAB000000000.1	GCA_012757255.1	PDT000131933.2	GCA_012757255.1_PDT000131933.2_genomic_RENAMED	O145	H28	O145:H28	stx2	stx2 a,b	+	-
JAAKBK000000000.1	GCA_011028055.1	ASM1102805v1	GCA_011028055.1_ASM1102805v1_genomic_RENAMED	O145	H28	O145:H28	stx1	stx1 A,B	+	-
AATEPV000000000.1	GCA_012752775.1	PDT000132306.3	GCA_012752775.1_PDT000132306.3_genomic_RENAMED	O145	H28	O145:H28	stx1	stx1 A,B	+	-
PXGO00000000.1	GCA_013422095.1	ASM1342209v1	GCA_013422095.1_ASM1342209v1_genomic_RENAMED	O145	H28	O145:H28	stx2	stx2 A,B	+	-
AATGZK000000000.2	GCA_012795315.2	PDT000133268.4	GCA_012795315.2_PDT000133268.4_genomic_RENAMED	O157	H7	O157:H7	stx2	stx2 A,B,dB	+	-
AASQFW000000000.1	GCA_012489605.1	PDT000191430.3	GCA_012489605.1_PDT000191430.3_genomic_RENAMED	O157	H7	O157:H7	stx1,stx2	stx1 A,B,stx2 A,B	+	-
AATGZG000000000.1	GCA_012795295.1	PDT000133267.3	GCA_012795295.1_PDT000133267.3_genomic_RENAMED	O157	H7	O157:H7	stx2	stx2 A,B	+	-
AASQFT000000000.1	GCA_012489795.1	PDT000191431.3	GCA_012489795.1_PDT000191431.3_genomic_RENAMED	O157	H7	O157:H7	stx1,stx2	stx1 A,B,stx2 A,B	+	-
AATGZY000000000.1	GCA_012795255.1	PDT000133266.3	GCA_012795255.1_PDT000133266.3_genomic_RENAMED	O157	H7	O157:H7	stx2	stx2 A,B	+	-
AATGZO000000000.1	GCA_012795155.1	PDT000133275.3	GCA_012795155.1_PDT000133275.3_genomic_RENAMED	O157	H7	O157:H7	stx2	stx2 A,B	+	-
AATGZF000000000.1	GCA_012795235.1	PDT000133272.3	GCA_012795235.1_PDT000133272.3_genomic_RENAMED	O157	H7	O157:H7	stx2	stx2 A,B	+	-
AATGZN000000000.2	GCA_012795215.2	PDT000133273.4	GCA_012795215.2_PDT000133273.4_genomic_RENAMED	O157	H7	O157:H7	stx2	stx2 A,B,dB	+	-
AASQFY000000000.1	GCA_012489455.1	PDT000191432.3	GCA_012489455.1_PDT000191432.3_genomic_RENAMED	O157	H7	O157:H7	stx1,stx2	stx1 A,B,stx2 A,B	+	-
AATGDT000000000.1	GCA_012781555.1	PDT000086141.3	GCA_012781555.1_PDT000086141.3_genomic_RENAMED	O157	H7	O157:H7	stx2	stx2 a,b	+	-
AATGZM000000000.1	GCA_012795195.1	PDT000133274.3	GCA_012795195.1_PDT000133274.3_genomic_RENAMED	O157	H7	O157:H7	stx2	stx2 A,B	+	-
AATGZE000000000.1	GCA_012795165.1	PDT000133270.3	GCA_012795165.1_PDT000133270.3_genomic_RENAMED	O157	H7	O157:H7	stx2	stx2 A,B	+	-
AATGDU000000000.1	GCA_012781595.1	PDT000086142.3	GCA_012781595.1_PDT000086142.3_genomic_RENAMED	O157	H7	O157:H7	stx2	stx2 a,b	+	-
AATGZD000000000.1	GCA_012795015.1	PDT000133284.3	GCA_012795015.1_PDT000133284.3_genomic_RENAMED	O157	H7	O157:H7	stx2	stx2 a,b	+	-
AATGZS000000000.2	GCA_012795135.2	PDT000133280.4	GCA_012795135.2_PDT000133280.4_genomic_RENAMED	O157	H7	O157:H7	stx2	stx2 A,B,dB	+	-
AATGZJ000000000.1	GCA_012795115.1	PDT000133279.3	GCA_012795115.1_PDT000133279.3_genomic_RENAMED	O157	H7	O157:H7	stx2	stx2 A,B	+	-
AATGZP000000000.1	GCA_012795245.1	PDT000133265.3	GCA_012795245.1_PDT000133265.3_genomic_RENAMED	O157	H7	O157:H7	stx2	stx2 A,B	+	-
AATGZL000000000.1	GCA_012795035.1	PDT000133282.3	GCA_012795035.1_PDT000133282.3_genomic_RENAMED	O157	H7	O157:H7	stx2	stx1 A,B	+	-
AATGZI000000000.2	GCA_012795095.2	PDT000133283.4	GCA_012795095.2_PDT000133283.4_genomic_RENAMED	O157	H7	O157:H7	stx2	stx2 A,B,dB	+	-
AATGZH000000000.2	GCA_012795075.2	PDT000133281.4	GCA_012795075.2_PDT000133281.4_genomic_RENAMED	O157	H7	O157:H7	stx2	stx2 A,B,dB	+	-
JHGI00000000.1	GCA_000622635.2	Ec2009C-4826	GCA_000622635.2_Ec2009C-4826_genomic_RENAMED	O26	H11	O26:H11	stx1	stx1 A,B	+	-
JHGK00000000.1	GCA_000622615.2	Ec2009C-4760	GCA_000622615.2_Ec2009C-4760_genomic_RENAMED	O26	H11	O26:H11	stx1	stx1 A,B	+	-
JHMF00000000.1	GCA_000622555.1	Ec2010EL-1699	GCA_000622555.1_Ec2010EL-1699_genomic_RENAMED	O26	H11	O26:H11	stx1	stx1 A,B	+	-
JHFD00000000.1	GCA_000622575.2	Ec2010C-4244	GCA_000622575.2_Ec2010C-4244_genomic_RENAMED	O26	H11	O26:H11	stx1	stx1 A,B	+	-
JHMI00000000.1	GCA_000622535.2	Ec2010C-5028	GCA_000622535.2_Ec2010C-5028_genomic_RENAMED	O26	H11	O26:H11	stx1	stx1 A,B	+	-
JHMN00000000.1	GCA_000622655.2	Ec2010C-4834	GCA_000622655.2_Ec2010C-4834_genomic_RENAMED	O26	H11	O26:H11	stx1	stx1 A,B	+	-
JHND00000000.1	GCA_000622505.2	Ec2010C-4430	GCA_000622505.2_Ec2010C-4430_genomic_RENAMED	O26	H11	O26:H11	stx1	stx1 A,B	+	-
JHMP00000000.1	GCA_000622485.2	Ec2010C-4819	GCA_000622485.2_Ec2010C-4819_genomic_RENAMED	O26	H11	O26:H11	stx1 , stx2	stx1 A,B,stx2 A,B	+	-
JHNO00000000.1	GCA_000622465.2	Ec06-3464	GCA_000622465.2_Ec06-3464_genomic_RENAMED	O26	H11	O26:H11	stx1	stx1 A,B	+	-
JHNT00000000.1	GCA_000622445.2	Ec03-3500	GCA_000622445.2_Ec03-3500_genomic_RENAMED	O26	H11	O26:H11	stx1	stx1 A,B	+	-
JHGV00000000.1	GCA_000622595.2	Ec2009C-3996	GCA_000622595.2_Ec2009C-3996_genomic_RENAMED	O26	H11	O26:H11	stx1	stx1 A,B	+	-
JHGA00000000.1	GCA_000622675.2	Ec2010C-3051	GCA_000622675.2_Ec2010C-3051_genomic_RENAMED	O26	H11	O26:H11	stx1	stx1 A,B	+	-
JHFJ00000000.1	GCA_000622715.2	Ec2010C-3871	GCA_000622715.2_Ec2010C-3871_genomic_RENAMED	O26	H11	O26:H11	stx1, stx2	stx1 A,B,stx2 A,B	+	-
JHGX00000000.1	GCA_000622755.2	Ec2009C-3689	GCA_000622755.2_Ec2009C-3689_genomic_RENAMED	O26	H11	O26:H11	stx2	stx2 A,B	+	-
CP110097.1	GCA_000091005.1	ASM9100v1	GCA_000091005.1_ASM9100v1_genomic_RENAMED	O26	H11	O26:H11	stx1	stx1 A,B	+	-
AMXO00000000.1	GCA_000313405.1	CFSAN001629	GCA_000313405.1_CFSAN001629_1.0_genomic_RENAMED	O26	H11	O26:H11	stx1	stx1 A,B	+	-
JHLV00000000.1	GCA_000622815.1	Ec2011C-3387	GCA_000622815.1_Ec2011C-3387_genomic_RENAMED	O26	H11	O26:H11	stx1	stx1 A,B	+	-
JHLX00000000.1	GCA_000622795.2	Ec2011C-3282	GCA_000622795.2_Ec2011C-3282_genomic_RENAMED	O26	H11	O26:H11	stx1	stx1 A,B	+	-
JHFH00000000.1	GCA_000622735.2	Ec2010C-3902	GCA_000622735.2_Ec2010C-3902_genomic_RENAMED	O26	H11	O26:H11	stx1, stx2	stx1 A,B,stx2 A,B	+	-
JHLY00000000.1	GCA_000622775.2	Ec2011C-3270	GCA_000622775.2_Ec2011C-3270_genomic_RENAMED	O26	H11	O26:H11	stx1	stx1 A,B	+	-
JHOA00000000.1	GCA_000617125.2	Ec01-3147	GCA_000617125.2_Ec01-3147_genomic_RENAMED	O45	H2	O45:H2	stx1, stx2	stx1 A,B,stx2 A,B	+	-
AAQZVQ000000000.1	GCA_011855365.1	PDT000259510.3	GCA_011855365.1_PDT000259510.3_genomic_RENAMED	O45	H2	O45:H2	stx1	stx1 A,B	+	-
JHFI00000000.1	GCA_000615535.1	Ec2010C-3876	GCA_000615535.1_Ec2010C-3876_genomic_RENAMED	O45	H2	O45:H2	stx1	stx1A	+	-
AATFIZ000000000.1	GCA_012772155.1	PDT000094919.4	GCA_012772155.1_PDT000094919.4_genomic_RENAMED	O45	H2	O45:H2	stx1	stx1 A,B	+	-
AATFWG000000000.1	GCA_012775275.1	PDT000094746.3	GCA_012775275.1_PDT000094746.3_genomic_RENAMED	O45	H2	O45:H2	stx1	stx1 A,B	+	-
JHGJ00000000.1	GCA_000619105.1	Ec2009C-4780	GCA_000619105.1_Ec2009C-4780_genomic_RENAMED	O45	H2	O45:H2	-	-	+	-
ABBBFL000000000.1	GCA_019069285.1	PDT001079124.1	GCA_019069285.1_PDT001079124.1_genomic_RENAMED	O45	H2	O45:H2	stx1	stx1 A,B	+	-
ABBJUM000000000.1	GCA_019286735.1	PDT001092827.1	GCA_019286735.1_PDT001092827.1_genomic_RENAMED	O45	H2	O45:H2	-	stx1 A,B	+	-
AATHLN000000000.1	GCA_012805735.1	PDT000077011.3	GCA_012805735.1_PDT000077011.3_genomic_RENAMED	O45	H2	O45:H2	stx1	stx1 A,B	+	-
AATHNI000000000.1	GCA_012806325.1	PDT000072764.3	GCA_012806325.1_PDT000072764.3_genomic_RENAMED	O45	H2	O45:H2	stx1	stx1 A,B	+	-
AATHNH000000000.1	GCA_012806345.1	PDT000072768.3	GCA_012806345.1_PDT000072768.3_genomic_RENAMED	O45	H2	O45:H2	stx1	stx1 A,B	+	-
AAXBRT000000000.1	GCA_015251115.1	PDT000880396.1	GCA_015251115.1_PDT000880396.1_genomic_RENAMED	O45	H2	O45:H2	stx1	stx1 A,B	+	-
AAZFJH000000000.1	GCA_017192575.1	PDT000943229.1	GCA_017192575.1_PDT000943229.1_genomic_RENAMED	O45	H2	O45:H2	stx1	stx1 A,B	+	-
AAZFJP000000000.1	GCA_017192595.1	PDT000943225.1	GCA_017192595.1_PDT000943225.1_genomic_RENAMED	O45	H2	O45:H2	stx1	stx1 A,B	+	-
ABADES000000000.1	GCA_018079265.1	PDT001007509.1	GCA_018079265.1_PDT001007509.1_genomic_RENAMED	O45	H2	O45:H2	stx1	stx1 A,B	+	-
ABAPPK000000000.1	GCA_018518665.1	PDT001045851.1	GCA_018518665.1_PDT001045851.1_genomic_RENAMED	O45	H2	O45:H2	stx1	stx1 A,B	+	-
ABBASM000000000.1	GCA_019062285.1	PDT001078957.1	GCA_019062285.1_PDT001078957.1_genomic_RENAMED	O45	H2	O45:H2	stx1	stx1 A,B	+	-
JHGY00000000.1	GCA_000619265.2	Ec2009C-3686	GCA_000619265.2_Ec2009C-3686_genomic_RENAMED	O45	H2	O45:H2	stx1	stx1 A,B	+	-
AATFWB000000000.1	GCA_012775165.1	PDT000094756.3	GCA_012775165.1_PDT000094756.3_genomic_RENAMED	O45	H2	O45:H2	stx1	stx1 A,B	+	-
JASS00000000.1	GCA_000703305.1	Ec2010C-4211	GCA_000703305.1_Ec2010C-4211_genomic_RENAMED	O45	H2	O45:H2	stx1	stx1 A,B	+	-
	Note: One genome annotated in NCBI as O145:H28 but identified by in silico serotyping as O121:H7 is marked in red bold font.
	-' : Implies absence of gene
	+' : Implies presence of gene
