# Supplementary material for: Genomic Markers Distinguishing Shiga Toxin-Producing Escherichia coli: Insights from Pangenome and Phylogenomic Analyses
Source: Pathogens. 2025 Aug 30;14(9):862. doi: 10.3390/pathogens14090862 (PMC12472240; doi:10.3390/pathogens14090862)
Supplement: Supplementary file 1 [file pathogens-14-00862-s001.zip › pathogens-3805736-Supplementary Table S2.xlsx]

## Sheet: Potential  Genomic Targets 
Table S2:serogroup‑candidate target markers, including protein name (gene), accession number, amplicon size (bp), number of hits in the target organism, percent coverage, and sequence.
Serogroups	Protein Name (gene)	Accession No.	Size(bp)	Number of hits for target organism	Coverage (%)	Sequence
O157	Hypothetical protein	AAG58872.1	624	57	100	ATGGCAAATCTCTGCCCTTCCACCTTTTTGGATAAAAATAGAAATGTCGCTGCTGAGCTTGATATTAAAAATAACGAGAAAAAATATTCACCTGGCAGTAATTTCGCAAAATGGATGTTGCAGGAAATAAAGCGCTTAATACTAAACATCATGTCCGGTTCTCGGAGTATTAACACCGATATTCTTGACTATTTCCACCCTATGCCAGGCACGGAAAATAATGGTAATCGTACCTGGGTGGCGGCAACTGGAGAGGATGAATATATCGAAATCAAACAAACAGGTGATAAGTCTTTTAATATTACACTGGTTGGCAGAGATAAACCTTCACGAAAAGAAATTCCATATTCAGGAGTGGCTGTAGCGACTATTATTAAATCGTTGTCTGAAAAAACTTCT…
	Hypothetical protein	WP_000369315.1	672	56	100	TTAGTTTATCTTGAAATTGTTATTATATCTGCAATGTAAAGAAATCATGTTTTTTATTAACTGATAACACCATTGTGATGATTCTGGTAATTCATAGGGATGTAAATGGATGTTTTCATCGAATATAACCTGTGAGTTATGGTTGTTTATTGAAGATATATGGAAGCTATCATTTGTTAAAGCTATGGTTGTGCTAAAATTATAGTGGTGATCAGCGCTCATGAAATCAAATGTAACAATGTCGTTGTTTCCTTTCTTTTCTTTGTGATATGCGTTTAAAAAAGAAATATTTTCGATCTGTTCATCAGTTAATGTAAATGGCATTTCGTCATCAAAGAAAGCGTAATCGGCATTTGGGAGAGGAATACTCTCAATTGAGCATAGTTTTAATAAAAAAAC…
	Hypothetical protein	EHV01783.1	135	52	100	ATGGCTATATCATCATATAGTACAGTTACAGATAAATTTGCTAATCTGACTAAAATGCCAGATGAAAATAATGGATTGCAAAAAAATCAGAAAAATTTTGTTTGTCTGTTGGTAATGAGGAGAAGTATTCAATAA
	Hypothetical protein	WP_000526425.1	300	52	100	ATGGGAAATGGTAACTTTTGGCAGTTGTTCTTGGGTAAAGAACCTTACAGCAAAAAATCTGATTTTGTTAAGGCATGGTTATTGTGGTGGGCTATTACCATCCTTGTTCTATTTATTTTAAGCCTGACTACGACATTAAATTTAAGAAGTATAGGTATAGGGTTAAGTTTTGGGTTTTGTCAAATCCTTGGTAGATATACGATGTCTCTAGGATGGAGTAAGTACTGGGGAGTTTTGGGGGGATTTCCTGTAACAAATATTGTTCTTTTTCTTATCTTAATTTTTTTCAAAAAAAGATAA
	YehF protein	WP_001215588.	729	54	100	CTAACTAGGTAGCGATTCTGCTTCGTGATTAGGTGGAATGATGGTGGTTACTGCGCCTTTTACTGGTTTATATTTGAGTTGAAGGGCAAAAAGGACGATTTCAACGGCGCTTTCCAGACCACAGCGAATGACTAAGTCATCGACCAGTTCATCTGCAGAGTAAGAGTTCCAAAAACTCCAGAGCAATGCTGCATCAGATTGCGCACTCCCTGTCTGTTGATTATCCAGAATTCGCCTTTGTAACTCAGCAAAAGCCTGCTGCCAGTTTTCAGGATAAGAGCGGTAATTGTTGTCGGGATCATATGCCCTGGTGTTATCTGCAATACGCTTCCATATCTCACCGTCTTTGCGCAGATAATTGATCTCTCTGGGGCGAGAGCGATGAGGAAAAGCAAATCG…
	GDP-L-fucose synthase (fcl_2)	AAC32346.1	966	55	100	ATGAATAAGCAACGTATTTTTATTGCTGGTCACCAAGGAATGGTTGGATCAGCTATTACCCGACGCCTCAAACAACGTGATGATGTTGAGTTGGTTTTACGTACTCGGGATGAATTGAACTTGTTGGATAGTAGCGCTGTTTTGGATTTTTTTTCTTCACAGAAAATCGACCAGGTTTATTTGGCAGCAGCAAAAGTCGGAGGTATTTTAGCTAACAGTTCTTATCCTGCCGATTTTATATATGAGAATATAATGATAGAGGCGAATGTCATTCATGCTGCCCACAAAAATAATGTAAATAAACTGCTTTTCCTCGGTTCGTCGTGTATTTATCCTAAGTTAGCACACCAACCGATTATGGAAGACGAATTATTACAAGGGAAACTTGAGCCAACAAAT…
	GDP-mannose mannosyl hydrolase (gmm_2)	WP_000478513.1	510	53	100	ATGTTTTTACATTCCCAAGACTTTGCCACAATTGTAAGGTCTACTCCTCTTATTTCTATAGATTTGATTGTGGAAAACGAGTTTGGCGAAATTTTGCTAGGAAAACGAATCAACCGCCCGGCACAGGGCTATTGGTTCGTTCCTGGTGGTAGGGTGTTGAAAGATGAAAAATTGCAGACAGCCTTTGAACGATTGACAGAAATTGAACTAGGAATTCGTTTGCCTCTCTCTGTGGGTAAGTTTTATGGTATCTGGCAGCACTTCTACGAAGACAATAGTATGGGGGGAGACTTTTCAACGCATTATATAGTTATAGCATTCCTTCTTAAATTACAACCAAACATTTTGAAATTACCGAAGTCACAACATAATGCTTATTGCTGGCTATCGCGAGCAAAG…
	Mannose-1-phosphate guanylyltransferase 1(manC1_2)	WP_001278239.1	1449	51	100	ATGTCTGATGCGCCAATAATTGCTGTAGTTATGGCCGGTGGTACAGGCAGTCGTCTTTGGCCACTTTCTCGTGAACTATATCCAAAGCAGTTTTTACAACTCTCTGGTGATAACACCTTGTTACAAACGACTTTGCTACGACTTTCAGGCCTATCATGTCAAAAACCATTAGTGATAACAAATGAACAGCATCGCTTTGTTGTGGCTGAACAGTTAAGGGAAATAAATAAATTAAATGGTAATATTATTCTAGAACCATGCGGGCGAAATACTGCACCAGCAATAGCGATATCTGCGTTTCATGCGTTAAAACGTAATCCTCAGGAAGATCCATTGCTTCTAGTTCTTGCGGCAGACCACGTTATAGCTAAAGAAAGTGTTTTCTGTGATGCTATTAAA…
	Putative diguanylate cyclase DgcE (dgcE_2)	ASL58608.1	2808	52	100	GTGCCGCTGGGATTGTTATTTAAACCACACTATCTGCTGCGCCATCGCAACCCACGGTTGCTTTTTGAGTCGCTGCTCACGTTAGCCATCACACTGACGTTAAGCTGGCTTTCGATGCTGTATCTGCCGTGGCCTTTTACTTTCATTATTGTGCTGTTGATGTGGAGCGCCGTGCGCCTGCCACGAATGGAAGCCTTTTTGATCTTCCTTACCACGGTGATGATGGTGTCGCTGATGATGGCCGCGGATCCCTCCCTGCTTGCTACGCCGCGTACGTACCTGATGAGCCATATGCCGTGGCTACCGTTTTTGCTGATCCTGCTGCCCGCCAACATCATGACGATGGTGATGTATGCCTTTCGTGCGGAACGCAAACACATTTCCGAAAGCGAAACCCGT…
	Chitoporin (chiP_1)	ACI72635.1	480	50	100	ATGCGTACGTTTAGTGGCAAACGTAGTACGCTGGCGCTGGCTATCGCCGGTGTTACAGCAATGTCGGGCTTTATGGCAATGCCGGAGGCTCGCGCCGAAGGATTCATTGACGATTCAACCTTAACCGGCGGTATCTATTACTGGCAGCGTGAACGCGACCGTAAAGATGTTACCGACGGCGATAAATACAAAACCAACCTTTCTCACTCCACCTGGAACGCCAACCTCGATTTTCAGTCCGGTTATGCTGCTGATATGTTCGGCCTTGATATTGCCGCGTTTACGGCGATTGAAATGGCGGAAAACGGCGACAGCTCTCACCCGAACGAAATCGCGTTTTCAAAAAGTAATAAAGCCTATGACGAAGACTGGTCCGGCGATAAAAGCGGTATAAGCCTG…
	Dimethyl sulfoxide reductase (dmsA_1)	WP_000380694.1	2382	52	100	ATGGATACGCCAGACGAAAAGGAACGCATTACATTTCCGCAAGTATCACGACGTAGTTTTTTACAAGCGACTTCCGCGCTTATCACTTTGCCTTTTATTTCTTCTACCGCAAAGGCGCAATCCCCAGATGCGTCGCCAGAAGTTACAGCTCCAGTAGCTGATAAAGTCGTGCCCACCTGTAGCACATTTGACTGCGGTGGTAAGTGCGATATTCGGGCGCATATGCGCGACGGCGTGGTGACGCAAATTACCACGCTTCCCGATAACGAATTGGATCCACAAATGCCGATTATGCGCGCCTGTGTTCGTGGTCGCGGCTATCGTAAATTTGTTTATCATCCAGACCGTTTGAAATATCCGATGAAGCGGGTAGGTAAACGAGGCGAGGGTAAATTTGAG…
	Toxin ParE4	WP_000277484.1	282	51	100	GTGTATAAGCTTAGCGGAAAAGCTGTTGAAGATTTCAGAGGGATCTATGACTACACGCTGGGAAAGTTTGGTGATGAGCAGGCGGATCGCTATACCGACTCTCTCGGCACTTTTCTGGATACACTCTCTCAAATGCCCGAGATAGGGCAAGACTATGATGCGATTCCAGAGGTAAAGAAGATCGCATTTAGGTTTCACACTGTTTATTACGTTATAAGAGTCGATGACATTCTCATTGCGCGCATTCTTCATCAGTTGATGGAACCTCGCCGTCACTGGTAA
	Protein YciF	AAG56012.1	501	51	100	ATGCAAATTAAATCTGTTGAAGATATCTTCATCCACTTATTATCGGATACATACAGCGCTGAGAAACAACTAACAAAGGCACTGTCTAAACTTAGTCGCTCTGCATATAGTGATAAATTAACCGCTGCTTTTCAGTCACATCTTGATGAGACACATGGTCAAATTGAACGCATCGATCAGGTTGTTGATTCTGAAGATGGTCTTAAATTGAAAAGAATTAAGTGTGCCGCAATGGAAGGACTTATCGAAGAGGCGAATGAGGTAATTGAAAGCACTGATAAAAATGAAGTACGTGATGCTGCATTGATTGCTGCAGCACAAAAAGTAGAGCACTATGAAATTGCCAGTTATGGCACTTTGGTAACACTCGCTGAGCAATTAGGATATAAAAAAGCGGCT…
O103	Hypothetical protein	WP_001064117.1	407	7	100	ATGAATAATAACGTAAAACTTATACACTTTGATAAGAAAGGTGACAACCGAGGCTTTCTTGTTGTTGTTGAGCAAAATAAAGATATCCCAATTGAAATTAAACGAGTTTACTACATGTTTGATACTGGTTCTGATGTAAGACGGGGATATCACGCACATAAAAAACTTACACAAATAGCAATCCCTGTTAAGGGATCTTGCAAGTTTTTGCTTGATGACGGTAAATCGGTGGAACATGTTACATTAGATTCACCGTCAGTGGGATTAATTATAGAACCAATGATTTGGCATGAAATGTACGATTATTCATCAGATTGTGTTTTAATGGTGCTGGCAGATGACTTTTATGATGAAAGTGATTACATTCGTAATTATGCTGATTTCATCAGGGAGATAACT…
	Hypothetical protein	EJV1286191.1	528	7	100	ATGATTGATTTTTTGAATTTAAAAAGAATAAATGCTCAATATGAAGTGGAATTAAAAGATGCTTGCTCCAGAGTTATTGATTCTGGTTGGTATATTATGGGGACGGAGTTAAAGACATTTGAGGAAAAATTTGCAAATTGGTGTGGAGTTAAGCATGTTATTGGTGTTGCCAATGGCTTAGATGCACTAATCCTTGTTCTTCGGGCTTGGAAAGAAATGGGGAAATTAAATGACGGAGATGAAATTATTGTACCTGCCAATACATATATTGCATCTGTTTTGGCAATAACTGAAAATAATCTAGTCCCTGTATTGACTGAACCAGATCCTTTGACATTCAACTTAAGTGCGGGTGGGATTCGTAAAGTAATTACAGGGAAAACAAAAGCAATTTTGCCA…
	UDP-glucose 4-epimerase (lnpD)	WP_000996555.1	1029	7	100	TCAGTTTTTCTCAGAAAATTTATAACCATCAGGATTGCTTTGTTGCCAATTCCAGGCATCGCGAACCATCTCATCTAATCCCAAACAGGCTTTCCATCCAAGTTCAAGGTATGCTTTAGACGGGTCGGACCAACATTCAGCAATGTCGCCTGCTCGGCGCTCAACCAACACATAAGGTATATTAACAGAGGTTATCCGTTGAAAAGCAGCCAAAAGTTCAAGAACCGAATAACCATGCCCTGTGCCTAAATTGTAAACCTTATAATTGCTACCTTCATCTCGGTGCTTCAAGGCAGCTATATGACCGTTTGCGAGATCCATAACATGAATAAAATCTCTAACGCCAGTACCATCTTTAGTTTCATAATCATTACCATAGATGGATAATTGCTTATATTT…
	N-acetylgalactosamine-N,N'-diacetylbacillosaminyl-diphospho-undecaprenol 4-alpha-N-acetylgalactosaminyltransferase(pglJ)	HGU3025143.1	1092	7	100	TTAGATTGAAGAATACAATTTCATCCATTGATTAACGATCATATCTATTGAGAACATTTTTAAAACAAACTCTCTATTTCTATACATTACTTCCATTTTAGTTTCGTGATCAAACTCCATAACTTCATTAATTTTATTTGCCAACAACTGAGGGTCTGAAACAGGTACAATATAGTTCATATCACCAACAACTTCAGCCACCCCACCGGCATTAGTTGCAACGACCAATCGCTGGCAAGACATAGCCTCAGCTACAACCAAACCAAAGCCTTCCCACTTAGAGGACGATACATAAATATCACATGCAGAATAATAAGTGGCGACATTAGCAATACTACCTAGCAATTTCACTCTTTTTTCAAGGCCGTAATTTAAAATCGTACGCTCGACTTCATTTCT…
O145	Putative fimbrial chaperone YehC (yehC 1)	EKO1170350.1	292	22	100	TATCTCGCGGCGATTTTACTATGGATGTTATTCCCGTAATCATCAACTACCGTTAGTTCATATTCTGATGCGTGGTTATTTTTTAATGTAATGTCGTTATTCGAAAATGGAGGCAGTAAGATACTTTCATTATTAACTTTCACGTTTTGTGCTTTGATAGTTGTAACCGTTATCCAGTTGGCTGTTTCGTTGTTTATTGAGATGGCGTTGTTTTTCTTTTTGATATTTAATTGAGAAAGGCTTTTTTTATCTACTGGAGCTATTCCGCTTGGACGCCAAAGTAACTTTATAC
	Histidinol-phosphate aminotransferase (hisC)	WP_001099213.1	1071	22	100	ATGAACACCGTGACTATTACCGATTTAGCGCGTGAAAACGTCCGCAACCTGACGCCGTATCAGTCGGCGCGTCGTCTGGGCGGTAACGGCGACGTCTGGCTGAACGCCAACGAATACCCCACAGCCGTGGAGTTTCAGCTCACTCAACAAACGCTCAACCGCTACCCGGAATGCCAGCCGAAAGCGGTGATTGAAAATTACGCGCAATATGCAGGCGTAAAACCGGAGCAGGTGTTGGTCAGCCGTGGCGCGGACGAAGGTATTGAACTGCTGATTCGCGCTTTTTGCGAACCGGGTAAAGACGCCATCCTCTACTGCCCGCCAACGTACGGCATGTACAGCGTCAGCGCTGAAACCATTGGCGTCGAGTGCCGCACAGTGCCGACGCTGGACAACTGG…
O104	UDP-N-acetylglucosamine 2-epimerase (neuC)	WP_000723247.1	1164	11	100	ATGAAAAAGATTTTATATGTAACAGGTTCTCGTGCTGAATATGGAATAATGAAAAGATTATTACAGCAACTAAAAGAAGATGATAGTATAGATCTATCTATAGTTGCAACTGGAATGCACTGTGATAAGAAGTATGGAATGACATACAAAGTTATTGAAAATGATGGTTTTCGTGTCGATAAAATAATAGATATCGAGATTAATAATGACACGAACGCTGAGATAATAAAAACCATGTCGAGATGTTTATCTGAATTTGGTATATATTTTCAAGATAATAAGTTTGATGCTGTGATGATACTTGGGGATAGGTATGAAATCATGTCGGTAGCATTAGCAGCAGCTATGCATAACTTACCAATTATTCATTTTCATGGAGGTGAGAAAACTTTAGGTAAT…
	CMP-N,N'-diacetyllegionaminic acid synthase (Legl)	EGT66549.1	330	11	100	CTCCTGTTCATCGAATCCAGAATGACTTATTAATTGATCCTCATCGAAATTTTTTTCCGCCTTCTTGCCTAAGATATCATACCAATACATAGGACTAATTCCGTTTCCTGGCCGCTTTGTGGTGATATTATCAATCGTATATATTTCACCTTTTTTAATGTTGCATTTTGCCACTATGGACTTTCTTGCTACTATCTTATTTTTTTGTTCAGATTTTGTTACTATTTTCGCATAGCTTCCTAAACATTTTTCAACAGCCCGAATCCCCTCACACAATAATCGTAGCTCATCTGGTGTAACTGATGCCTTATGATCAGGCCCTTCAAAATC
O45	Serine acetyltransferase (cysE_1)	EOV7831118.1	240	1	100	ACCTATTTCGCAATTAGAAGCAATCTCAACACCAAATACGACAAAATTTATTAGAGAAAGAACTTTCCCTAAAATAGGTATTTTTTTCTTAAAGCAAAAATGGCTCATACGGTATAAAATAACTGGAGTCATTTTCATTCCGAAAAAAGCCGATATTATACCAAAGATAGATACTTTTGATTTATTTCGCCCAGTCAGTTTGTAATATCTCAGCACATCATTTTTAACAAACTCAAACAT
	dTDP-4-dehydrorhamnose 3,5-epimerase (rfbC)	WP_001100944.1	540	1	100	TCATAAAGATTTTTTATACTCTGCAAGTGTAATTAATTTAATATCTTTTTCTGAGAGAAGTGGTTCTGTTACCGGCCAGTCAATCGCAATATCCGGATCATTCCAGATAATCCCACCTTCATCCTTTGGATCGTAAAAATCAGTACACTTATAGTGAAAATCGGCATATTCGCTTAATACACAAAATCCATGGGCAAATCCGGGAGGAACGTACAATTGGTTATTCTTCTTGCCAGAAAGAAGAACACTCACATATTGACCAAACGTCTCAGAATCGTGGCGCAAATCCACTGCAACATCATAAACTTCCCCGCTGATTACGCTGACTAATTTACCCTGGGGTTTCGTTTTCTGGAAATGCAATCCACGCAAAACATTTCGACTCGAACGTGAGCGGTT…
	UDP-N-acetyl-alpha-D-glucosamine C6 dehydratase (pglF)	WP_001435027.1	1887	1	100	TTAACTTTTGTGTTCTTTCCAAAGTAAGTCACAGATATCATCAGTAGGATTAAACGCGGTAGGTGCATTTAGCAATATCTTGCGAACCCCCTCATAATCAAAGTTGCGACATGCGATATCTAATTCTGCGATAATGTCTTTCATTTCATTCCACGGAAGCATGACTTCATTAGCTGTCTTAATCCGTGGATGCTGTGTTATTGAGACGTTATCGCCAATCAACAACTCTTCATACAGCTTCTCACCCGGACGCAAGCCAGTCGTTTCGATAGCAATATCGCCATAAGGATTTTTATCATCGCGAACTGAAAGTCCTTGTAAGGCAATCATACGGTGGGCGAGGTCAATAATTTTGACCGGATCCCCCATATCCAATACGAAAACATCCCCACCACTGCC…
	UDP-N-acetylbacillosamine N-acetyltransferase (pglD)	WP_000342233.1	561	1	100	TTATAAAATAGTACCTGGAGGACATATGACATGCTCTTCCACTGTTGCACTATATCCCCCCACTGTTCCCGCTTGCAGAAATGCCGATTTACCAATACGCGCTCCCCCTGCAAGATGCACCCCAACACCTAAATGGGCGAAATCACCGAGAGTTGAATCATGATCGACTGTAGAATGACAATTAACTATCGTACCTACACCAAGAGCTGAGTTTGCTCCTACAACCGCACCGGCTAAAACTACACTGCCATGTCCCAAAGTAGCGGACGGGCTCACAAATGCAAAAGGATGAATTAGCGTTATCGGATAAATGCTTAGCAATTCTAGCTGTTGGTGAAATGACTTTCTGAGCTTATTATTGCCTATGCCAATTACAATGTGTTTAGCAGTACTAGCATA…
	Undecaprenyl-phosphate alpha-N-acetylglucosaminyl 1-phosphate transferase(wecA_1)	WP_000966114.1	1035	1	100	TTATGCCCTCTCTTTATCTTTAACTCCAGCACCACATCTGAATGCAAGAATCATCAATGGTAACCAAGCGATGGTAATGCCTACAATTCCATCAATTTTTGCAGAGATGATTAAGTAAGCAATAGGGAGCAGCCACATGAAGTTAATAGCTATAGCCGCCATAGTAACAGGAACATGGCTCTTATATTTACGGGCAAGAATTTGGTAACAATGACTTGCATGTGCTTCATAGACTTTCTTACCCGCCAGTAATCTTCTCAGTAAGGTAGTAGTTGCATCAACAATGAAAACACCCAGCAGACAGAGTTCTGCGATCAGAACACGTGAGTCTAGCTTTGCAAAATAAAGGATCATCAGCCCAATGGTGATACCCAGAAAACCGCTTCCAGCATCGCCCAT…
	Glucose-1-phosphate thymidylyltransferase 2 (rffH_1)	WP_000676072.1	873	1	100	ATGAAAGGCATTATCTTGGCTGGCGGTTCTGGAACACGTTTGCACCCGATAACTCGTGGAGTCTCTAAACAACTCTTACCTATTTATGATAAACCTATGGTTTATTATCCAATGTCGGTGCTTATGCTTGCGGGAATTCGAGATATTCTCTTAATCACAACACCTGAAGATTTGCCTTCTTTTAAACGTTTACTGGGTGATGGCAGTCGTTTCGGAATTAATTTATCCTATGAAATTCAGCAATCTCCTGATGGCCTCGTGCAAGCATTCATTATTGGTGAAGAGTTTATCGCGGATGATAAATGTGCTCTTGTATTAGGCGATAACATTTTCTTCGGGCAAAGTTTCGGCAGAAAACTTGAATCGGTTGTTTCCGGCAATGCCGGAGCTACTGTTTTT…
O26	Hypothetical protein	AOM43287.1	508	2	100	TTGTTTGTCAAGATATTGTCCATCTTTATATAATTTGGGGGTAGGGTGTTCTTTATGTAAAAAATAGTGTCACCTAAATTTTCGTCAGTGAAATTTATATTAAGTAGATCTTCGAAATAAAACCTTGACAAGGTTAGAACGAACCCGGACAGGTTCTGTCCTGTCATATTGAAATCAATAAAGTTGGTTCCGGCAAAGACTTTCATCCTGTTTTTATTTTCACTGTGCTCAATATATAACTTCGTCATTTTTTGATACAGGCTTTGAATATCTTTTATATTAGTTGGTAAGTCAGCTCGTTGTTCAGCAATAAAATTAGTATCTGAAAACATGGTTTGGACACTGAATGTTATGGGTATTCCCTCTTCTACGCTAATTTTAGTTATGATTGCCTTGTCG…
	UDP-23-diacetamido-23-dideoxy-D-glucuronate 2-epimerase (wbpI)	WP_000734421.1	1131	2	100	GTGAAAAAATTGAAAGTCATGTCGGTTGTTGGGACTCGTCCAGAAATTATTCGACTCTCGCGTGTCCTTGCAAAATTAGATGAATATTGTGATCACCTTATTGTTCATACTGGGCAAAATTACGATTATGAATTGAATGAGGTTTTTTTCAAGGATTTGGGTGTTCGCAAACCTGATTATTTTCTTAATGCCGCAGGTAAAAATGCAGCAGAGACTATTGGACAAGTTATCATTAAAGTTGATGAGGTCTTTGAACAGGAAAAACCAGAAGCCATGTTAGTTCTTGGCGATACTAACTCCTGTATTTCAGCAATACCAGCAAAGCGTCGAAGAATTCCGATTTTCCATATGGAGGCTGGGAATCGTTGTTTTGATCAACGCGTACCGGAAGAAACTAAC…
	UDP-2-acetamido-26-beta-L-arabino-hexul-4-ose reductase (wbjC)	WP_001429673.1	1107	2	100	ATGAAAATTTTAGTTACTGGCGCTGCAGGGTTTATCGGTCGAAATTTGGTTTTCCGCCTTAAGGAAGCTGGATATAACGAACTTATTGCGATAGATCGTAACTCTTCTTTGACGGATTTAGAGCAGGGACTTAAGCAGGCAGATTTCATTTTTCATCTTGCTGGAGTAAATCGTCCTGTGAAGGAGAGTGAGTTTGAAGAGGGGAATTGCGATCTAACTCAACAGATTGTTGATATTCTGAAAAAAAATAATAAAGATACTCCTATCATGCTTAGTTCATCCATCCAAGCTGAATGTGATAACGCTTATGGAAAGAGTAAAGCAGTTGCGGAAAAAATCATTCAGCAGTATGGGGAAACGACAAACGCTAAATATTATATTTATCGCTTGCCGAATGTA…
	UDP-glucose 4-epimerase (capD)	WP_000475914.1	1035	4	100	ATGTTTAAGAATAAAACACTCGTTATCACTGGTGGCACTGGTTCTTTTGGTAATGCCGTACTTAAGCGTTTTCTAGATACAGATATTACTGAAATACGAATATTTAGCAGGGATGAAAAAAAACAAGATGATATGCGGAAAAAATATAATAACTCAAAATTAAAATTTTATATAGGTGATGTGCGAGACTATAATTCCGTTCTAAATGCAACGCGTGGTGCCGATTTTCTGTATCATGCAGCAGCCCTTAAACAAGTTCCTTCATGTGAATTTCACCCTATGGAGGCGGTTAAGACAAATGTTCTGGGTACGGAAAATGTTCTGGAGGCTGCTATTGCGAATGGGATTAAACGCGTGGTGTGCTTGAGTACCGATAAAGCCGTTTATCCTATCAATGCA…
	Hypothetical protein	EET7051301.1	795	2	100	ATGTTTTATTTTATCTGTGTAAATTATAATAACTCTGATTATACAGAAGCATTAATTAAGAGCGTTATTAATCAAGAAAAAGATAGCTTTGTAATTGTTGTAGATAACTGTTCTAATGAGCAAGAGCTAAAAAAGTTAAATGATATTGAGAGTAAATATAACGAGAAGGTCAGATTAATTAAAAGTGATGTGAATTTGGGATATTTTGGCGGATTGAATCTTGGCCTAAAAGGACTACCAAGAAATCATCCAATAGTTGTTGGGAATAATGATTTGGTTTATGAGAGTAATTTTACGCAAATAATATCACAGACTACATATCCGGACGATGCTTTAGTTATTGCTCCAAATGTGATTACAAAGGATGGTTATCACCAGAACCCACACTGCCGTAAGCGA…
	Hypothetical protein	WP_000291456.1	1023	1	100	ATGTATTACATCATATTTGTGATGGTTTTAGGTTTATGGATTATTGCATTCAACTACGCTAGAGCAAACAAGCTAAGTAATTTGGTAATTGTGCTTATTATTACTACTTTATTTATTATTAATAGGCAGAATCAAGACTATGAAGCGTATGTTGATATATTTAATGTCAATGAACTTTATGCCGAGATTGGTTATCGCTGGTTAATTTATGGTGTTAAGTATTTAGGCGGTACCCATGAAGTCATAATTGGCTTGCTGGGTTTATTCCTTGGGACCACATTCCTACGATTAATACAATACAGTAAGTATACAGCATTTGGTTTGCTGCTTTACATGTTGTGTCCAATGCCTATTGACATTGTTCAAATCAGGAATACATTTCTTTTTTTATTTGTCATA…
	Putative O-antigen transporter (rfbX)	WP_000914145.1	1263	4	100	ATGTTGAAAAAAAAACTTCAAAAAATAAAGGAATATCATTCAGTATTGGAGTTGGCAATAATTCAGGGTGCGAATGCCATATTTCCTGTGTTGGTATTCCCATTTTTTCTTATTACCTTAGGGGAAAACATCTTTTCAAGTATTGCTGTTGGTGAAGTACTAGCACTATATGTGCTTATATTTTCGCTATACAGTTTTGATATTATAAGTGTGCAGAAGGTAATTTCAAGTGTGACAAAAGATGAAATATTTAAAGTTTACATTCTGACACTAATCTGTAGGTTGTGTTTATTTGTTATTTCAGGAATATGTCTTTTATTTATAACGTATTTAATTAATAAAACATTAAGTGTATACTTGGGATTGTTTTTATTGTACCCAGTAGGGATGATATTGCAA…
	Glucose-1-phosphate thymidylyltransferase 1 (rfbA)	WP_000857547.1	879	4	100	ATGAAAACGCGTAAAGGTATTATTTTAGCTGGTGGTTCGGGTACTCGTCTTTATCCTGTAACTATGGCTGTCAGTAAACAGTTGTTACCGATTTATGATAAACCGATGATCTATTACCCGTTGTCTACACTGATGTTAGCGGGTCTTCGCGATATTCTGATTATTAGTACGCCACAGGATACTCCTCGTTTTCAACAACTGCTGGGTGACGGGAGCCAGTGGGGGCTAAATCTTCAGTACAAAGTGCAACCGAGTCCAGATGGTCTTGCGCAGGCATTTATCATCGGTGAAGAGTTTATCGGTGGTGATGATTGTGCTTTGGTTCTAGGTGATAATATCTTTTACGGTCACGATCTGCCGAAGTTAATGGATGTCGCTGTTAACAAAGAAAGTGGTGCA…
	dTDP-4-dehydrorhamnose reductase (rfbD)	WP_001023633.1	900	2	100	ATGAATATCCTCCTTTTCGGCAAAACAGGGCAGGTAGGTTGGGAACTACAGCGTGCTCTGGCACCTCTGGGTAATTTGATTGCTCTTGATGTTCACTCTACTGATTATTGCGGTGATTTTAGTAATCCTGAAGGTGTAGCTGAAACCGTAAGAAGCATTCGGCCTGATATTATTGTCAACGCAGCCGCTCACACCGCAGTAGACAAAGCAGAATCAGAACCGGAGTTTGCACAATTACTTAACGCAACAAGTGTCGAAGCGATTGCGAAAGCAGCCAATGAAGTCGGCGCCTGGCTTATTCATTACTCGACTGATTACGTCTTCCCTGGAAATGGCGATATGCCATGGCGGGAGACGGATGCAACCGCACCACTAAATGTTTACGGTGAAACCAAGTTA…
	Hypothetical protein	WP_001116073.1	1214	2	100	TGCCTGCCGGATTGGTTTGCCTCAATATCAACACCGGCATCTTTATCCCTCCTGGCAAAACGTTACACATCCTTGGAAGCCTGCGCGGCAACGGCAGAGGGCGATTTGTCTTACAGGACGGCAGCCAGGTGACAGGGGAGGAGGGCGGCAGTATGCATAACATCACCCTGGATGTGCGCGGCTCTGACTGCACCATCAAAGGGCTGGCGATGAGCGGCTTTGGTCCGGTAACGCAGATTTATATCGGCGGCAAAAACAAACGGGTCATGCGTAACCTGACCATCGATAACCTGACCGTTAGCCACGCTAATTACGCCATCTTACGCCAGGGATTTCATAACCAGATTATCGGTGCCAACATCACCAATTGTAAGTTCAGCGACTTACAGGGCGACGCCA…
	D-inositol-3-phosphate glycosyltransferase (mshA_1)	WP_000862644.1	1041	2	100	TTACAGGACGAACCTACGGGCAAAGTGGCGAAACTGCGCCACCGTGCCAGCCAGATCTTACGCGGCATTCATCGTAAAAATACCTGGCAGGCACTTAACCTCAAACGCTATGGTGCCGAGTCGCGAAACCTGATTTTGTCTGCCATTTGCGGCCAGGTCGCAACACCATTTTATGCCGATGTCTTTATCGCTCATTTTGGCCCTGCGGGGGTAACCGCAGCAAAACTCCGCGAACTGGGTGTCATTCGCGGCAAAATTGCCACTATCTTCCACGGCATTGATATCTCCAGTCGGGAGGTGCTCAACCATTACACTCCCGAATATCAGCAACTGTTCCGCCGTGGCGATCTGATGCTACCAATAAGCGATCTGTGGGCCGGAAGGTTGCAAAAAATGGGC…
	Phosphomannomutase/phosphoglucomutase (algC)	KGM70217.1	836	2	100	ACGGCGCAGCGGGTCCGGTGGTGGACGCCATTGAAGCCCGCTTTAAAGCCCTCGGCGCACCCGTGGAATTAATCAAAGTGCACAACACGCCGGACGGCAATTTCCCCAACGGTATTCCTAACCCACTACTGCCGGAATGCCGCGACGACACCCGCAATGCGGTCATCAAACACGGCGCGGATATGGGCATTGCCTTTGATGGCGATTTTGACCGCTGCTTCCTGTTTGACGAAAAAGGGCAGTTTATTGAGGGTTACTACATTGTCGGCCTGCTGGCAGAAGCGTTCCTCGAAAAAAATCCCGGCGCGAAGATCATCCACGATCCTCGTCTCTCCTGGAATACCGTTGATGTGGTGACTGCCGCAGGCGGCACCCCGGTAATGTCGAAAACCGGACACG…
O121	DTDP-glucose 4,6-dehydratase (rfbB)	KDV82622.1	712	6	100	CTTTATTTTGTAGATACCAATGAACTGTTTTTCTAATACCAGACTCAAATGTCTCAATTGGTTGCCAACCTAAATGCTCTGTAATTTTGGTAGCATCAATGGCATAGCGACGGTCATGCCCCGGTCTGTCTTTTACAAAATTAATCAGTTTTTTGTAAGATCCTTCACTCAATGGTTGGATTTCATCTAATATTTCGCAGACCTTCTGAACGACATCAATATTCTTCATTTCATTATAGCCACCTATGTTATATGTTTCTCCAACACGTTTACTGCTGATGACAAGATGAAGTGCCCTAGCATGGTCTTCAACATATAACCAATCCCGGATTTGATCCCCTGTGCCATAAACTGGCAATGGCTGACCTTGCAGCGCATTAAGGATCGTCAATGGGATTA…
	Tyrosine recombinase (xerC_1)	WP_001234104.1	1212	5	100	ATGAGAAAATACAGCGTTAATTCTTTTGTTTTTGAAAGTGGAGAAAGGTTTTGCCATGTGATAGATAAAATATCAGGAGAACCTTTATATTATCCAAACCTCTATATAACTACACAGGTCAGGAACAGATCAAAGTCGATCAACACGATGGAGGCTATTGGTGGAAATCTGGCATTACTATATCGATTTTTTTCTCTCAGGGGAATAGATATAAGAGAGAGAATAGCTACGTTGCAATTTCTGGATCTTAATGAAATTGATGATTTGGCTGATTTCGCTTCAAAAAACTTCAAAGACAAAAGAACAACATTTTTGCATGAGCGTAGTGTTGTTAAAGAACCGACAAAATATTTCAGGTTGACCGTTATTATTAATTATCTTGAATGGCTGTGTGAAGTT…
	DTDP-4-keto-6-deoxy-D-glucose 3,5-epimerase / 3,5-epimerase-reductase (wbtF)	EFF6995043.1	1116	6	100	ATGAAAGTCGTTCATATTATAATCGATTTGAATGTTGGTGGGGCGGAGCTCATGCTTCAGCGTCTTATTAAGCATACCGCTGATAATAATGTTGAACATGTTGTCATCTCTCTTACTGATATTGGCACACTCGGTGAGGAAATTCTAAAGAGTGGGGTAGATGTAAAGTGCTTAAACATTAATTCCCCAATTAAGTATGCCACCAGTTTATTGAAGCTTTATAAGCTATTTACTAAAATTAAGCCTGATGTTGTTCATACCTGGATGTATCACAGTGATCTTATTGGTGGTATCTCTGCGAAATTAGCCGGCGTTAAAAAAATAATTTGGTGTGTTAGAAGTACTGACATTAGTAAAGGAGGAAACAAGCTTACGCTTCTGATAAGATGGTTATGCGCT…
O111	GDP-mannose 46-dehydratase (gmd_1)	EGZ2997311.1	561	17	100	ATGTCAAAAGTCGCTCTCATTACTGGCGTAACCGGGCAGGATGGTTCTTACCTGGCAGAACTCCTGCTGGAAAAAGGATACGAAGTACACGGTATTAAGCGTCGCGCTTCATCATTCAACACCGAACGTGTGGACCACATCTACCAGGATCCGCATTCAGGCAATCCCAAATTTCATCTGCACTATGGTGATTTGACGGATTCATCCAATCTGACCCGTATTTTAAAAGAGGTCCAACCGGATGAGGTCTATAACCTGGGCGCCATGAGTCACGTCGCGGTGTCGTTTGACTCACCGGAATACACCGCGGACGTCGATGCAATTGGTACGTTGCGTTTGCTGGAGGCTATCCGCTTCCTCGGTCTGGAAAAGAAGACCCGTTTCTATCAGGCCTCCACC…
	Serine recombinase (PinR)	WP_000268365.1	549	15	100	ATGGCGGTGATTGGTTATTGCAGGGTATCAACACAAGACCAGACTGTAGACAACCAGAAACTACAGATAGAGAAGGTTCACAAGGTCGATAAATGGTTTATTGATGAGGCTGTCTCAGGAGCTACAAAGGCCACCAGCAGAGATGGTTTTAGAGACATGATGAACTATGTAAGGTGTGACGATACGTTAGTTGTGGTAGCTATTGACCGTTTAGGGCGTAATACCGTTGATGTGCTCTCTAACGTGGAGTCACTACAGACTAAAGGTGTGAGGGTTGTTTCTCTACGTGAAGGTTTTGACCTGTCTACACCAATCGGTAAAGCAATACTTACTATGATGGCTGGTTTAGCTGACCTTGAAAAAGACCTTATCAGTGAACGTAGAAAGGCTGGAATAGAA…
	Tyrosine-protein kinase (wzc)	WP_000137212.1	2163	17	100	ATGACAGAAAAAGTTAAACAGTCTGCTGCGCCGGTAACCGGCAATGATGAAATCGATATTGGTCGTCTGGTTGCAACGGTGGTGGAGGCCCGCTGGTGGGTATTAGGCATTACCACGGCTTTTGCATTGTGTGCCGCGGTCTACACACTGTTCGCCACACCCATCTACAGTGCGGACGCGCTGGTGCAAATTGAGCAAAATACCGGAAATTCACTGGTGCAGGATATTGGCTCGGCGTTGTCGAACAAACCTCCGGCCTCGGAAGCGGAAATTCAGCTCATCCAGTCGCGTCTGGTATTAGGGAAAACGGTAGACGATCTTAACCTCGATATCGCCGTTACCAAAGATACATTCCCTATTTTTGGCGCGGGCTGGGACCGGCTGATGGGCCGCCAGAAC…
	UTP--glucose-1-phosphate uridylyltransferase (galF)	WP_000609087.1	894	17	100	ATGATTAATTTGAAAGCAGTTATTCCGGTAGCAGGTCTGGGGATGCACATGTTGCCTGCCACGAAGGCAATCCCTAAAGAGATGCTGCCGATCGTAGACAAGCCGATGATTCAGTACATTGTCGACGAAATTGTAGCTGCCGGTATCAAAGAAATCGTTCTGGTGACTCATGCGTCTAAGAACGCGGTTGAGAACCACTTCGACACCTCTTACGAACTCGAATCACTCCTTGAGCAGCGTGTTAAGCGCCAGCTTTTAGCCGAGGTACAGTCTATCTGTCCTCCTGGCGTGACTATTATGAACGTTCGTCAGGCTCAGTTACTGGGTCTGGGTCATTCCATTCTTTGTGCTCGCCCGATTGTTGGGGATAACCCGTTTGTCGTCGTATTGCCTGACGTC…
	Chain length determinant protein (wzzB)	WP_000027959.1	984	17	100	ATGTCTATAAGTGATAACAACATGTCCGGTCGCAGTCACGATCCGGAACAGATTGATTTGATTGATTTACTCATGCAGTTATGGCGTGGGAAGGTAACGATTATTATCTGCATTGTTGTGGCAATAGCGTTGGCAGTAGGCTATTTGGCGGTGGCTAAGGAGAAATGGACCTCGATAGCTATCGTTACACAACCCGATGCTGGCCAGCTTGCCAGCTACAATAATGCTATGGATGTACTGTTTGGGGCTAACGCACCCGAAATGACAGATGTTCAGGCGGGTTTTATCGGGCGTTTTAGTTCGGCATTTTCTGCACTGGCTGAAACGTTGGATAACCAGCAAGAACCGGAAAAACTTTCAATTGATGCTGCTGTTAAAGGTCAGACTCTGCCGTTAAAG…
	GDP-L-colitose synthase (colC)	WP_000866332.1	924	17	100	ATGATTCCGGCAGTTATAAAAAAAATCCATCATGCGAAAATTAATAATGTCCCAGAGATCGAAATTTGGGGGGATGGTAATTCGCGCCGTGAGTTTATGTATGCAGAAGATTTAGCTGATCTTATTTTTTATGTTATTCCTAAAATAGAATTCATGCCTAATATGGTAAATGCTGGTTTAGGTTACGATTATTCAATTAATGACTATTATAAGATAATTGCAGAAGAAATTGGTTATACTGGGAGTTTTTCTCATGATTTAACAAAACCAACAGGAATGAAACGGAAGCTAGTAGATATTTCATTGCTTAATAAAATTGGTTGGTCAAGTCACTTTGAACTCAGAGATGGCATCAGAAAGACCTATAATTATTACTTGGAGAATCAAAATAAATGA
