# Supplementary material for: Genomic Markers Distinguishing Shiga Toxin-Producing Escherichia coli: Insights from Pangenome and Phylogenomic Analyses
Source: Pathogens. 2025 Aug 30;14(9):862. doi: 10.3390/pathogens14090862 (PMC12472240; doi:10.3390/pathogens14090862)
Supplement: Supplementary file 1 [file pathogens-14-00862-s001.zip › pathogens-3805736-Supplementary Table S3.xlsx]

## Sheet: O45-H2_outlier_results
Comparison (outlier vs)	Accession Number	FastANI (%)	ANI fragments (identical/total)	Mash distance (k=21)	Mash shared hashes	OAGC Kimura distance
O103:H2 Reference	NC_013353.1	98.58	1557/1752	0.0128243	618/1000	84.56
O121:H19 Reference	NZ_BDKL01000001.1	98.66	1553/1752	0.0125405	624/1000	89.4
O157:H7 Reference	NC_002695.1	97.6	1512/1752	0.0220623	459/1000	116.02
O45 :H2 Reference	NZ_CP031916.1	98.58	1557/1752	0.0128243	618/1000	0.01
Genome	MLST Scheme	Sequence Type	adk	fumC	gyrB	icd	mdh	purA	recA		Serotyped
outlier_o45:H2	Ecoli_achtman_4	306	77	7	7	18	54	18	7	This ST306 is often seen with O45:H2	O45:H2
GCA_012806345.1_PDT000072768.3_genomic.fna	O45:H2

## Sheet: O104_H1_outlier_results
Comparison (outlier vs)	Accession Number	ANI %	ANI fragments (identical/total)	Mash distance (k=21)	Mash shared hashes	OAGC Kimura distance
O26:H11 Reference	NC_013361.1	96.79 %	1335/1545	0.0326168	337/1000	125.71
O104:H4 Reference	CP003297.1	96.74 %	1323/1545	0.0318865	344/1000	148.8
O145:H28 Reference	CP007136.1	96.74 %	1323/1545	0.032829	355/1000	85.44
O157:H7 Reference	NC_002695.1	96.79 %	1308/1545	0.0336937	327/1000	118.3
O104:H7 Reference	NZ_CP009104.1	96.78	1327/1545	0.0301881	361/1000	150.28
Genome	MLST Scheme	Sequence Type	adk	fumC	gyrB	icd	mdh	purA	recA
outlier_O104:H1.fna	Ecoli_achtman_4	6278	76	96	533	13	18	25	36

## Sheet: O145_Outlier_results
Comparison (outlier vs)	Accession Number	FastANI vs outlier	ANI fragments (identical/total)	Mash distance (k=21)	Shared hashes	OAGC Kimura distance
O121:H19 Reference	NZ_BDKL01000001.1	0.987	1462/1654	0.0140492	593/1000	0.14
O104:H4 Reference	CP003297.1	0.9871	1455/1654	0.0134	431/1000	51.6
O145: H28 Reference	CP007136.1	0.9754	1429/1654	0.0133547	607/1000	4.29
O104:H7 Reference	NZ_CP009104.1	0.9938	1496/1654	0.00712406	756/1000	74.08
Genome	MLST Scheme	Sequence Type	adk	fumC	gyrB	icd	mdh	purA	recA
outlier_O145:H28.fna	Ecoli_achtman_4	ST5082	6	4	3	18	11	8	2	O121
